# Supplementary material for: Livestock Depredation by Large Carnivores and Human–Wildlife Conflict in Two Districts of Balochistan Province, Pakistan
Source: Animals (Basel). 2024 Apr 4;14(7):1104. doi: 10.3390/ani14071104 (PMC11010808; doi:10.3390/ani14071104)
Supplement: Supplementary file 1 [file animals-14-01104-s001.zip]

Archive with 1 entries (1 files):
- animals-2892032-supplementary.pdf
